# Supplementary material for: Exploring main soil drivers of vegetation succession in abandoned croplands of Minqin Oasis, China
Source: PeerJ. 2024 Jul 5;12:e17627. doi: 10.7717/peerj.17627 (PMC11229685; doi:10.7717/peerj.17627)
Supplement: Supplemental Information 2 — The metadata, raw data, analysis workflow, and result of: 1TWINSPAN-workflow, 2CCA-workflow, 3GAM-species response curves-workflow, and 4K-W test of plant diversity-workflow. [file peerj-12-17627-s002.zip]

Archive with 27 entries (22 files):
- workflow/
- workflow/1TWINSPAN-workflow/
- workflow/1TWINSPAN-workflow/1-1read me-metadata.docx
- workflow/1TWINSPAN-workflow/1-2species data-Twinspan.xls
- workflow/1TWINSPAN-workflow/1-3TWINSPAN-result.txt
- workflow/1TWINSPAN-workflow/1-4TWINSPAN-workflow.doc
- workflow/2CCA-workflow/
- workflow/2CCA-workflow/2-1read me-metadata.docx
- workflow/2CCA-workflow/2-2species data.xlsx
- workflow/2CCA-workflow/2-3soil data.xlsx
- workflow/2CCA-workflow/2-4CCA-workflow.docx
- workflow/2CCA-workflow/2-5Simple and Conditional term effects workflow.docx
- workflow/2CCA-workflow/2-6CCA-result.docx
- workflow/2CCA-workflow/2-7Simple and Conditional term effects-result.docx
- workflow/2CCA-workflow/~$新建 Microsoft PowerPoint 演示文稿.pptx
- workflow/3GAM-species response curves-workflow/
- workflow/3GAM-species response curves-workflow/3-1read me-metadata.docx
- workflow/3GAM-species response curves-workflow/3-2species data.xlsx
- workflow/3GAM-species response curves-workflow/3-3soil data.xlsx
- workflow/3GAM-species response curves-workflow/3-4GAM-workflow.doc
- workflow/3GAM-species response curves-workflow/3-5result-GAM.xlsx
- workflow/4K-W test of plant diversity-workflow/
- workflow/4K-W test of plant diversity-workflow/4-1Kruskal-Wallis test.R
- workflow/4K-W test of plant diversity-workflow/4-2K-W test of plant diversity-workflow.docx
- workflow/4K-W test of plant diversity-workflow/4-3plant diversity data.csv
- workflow/4K-W test of plant diversity-workflow/4-4read me-metadata.docx
- workflow/4K-W test of plant diversity-workflow/4-5results-Kruskar-Wallis test.txt
