# Supplementary material for: Exploring main soil drivers of vegetation succession in abandoned croplands of Minqin Oasis, China
Source: PeerJ. 2024 Jul 5;12:e17627. doi: 10.7717/peerj.17627 (PMC11229685; doi:10.7717/peerj.17627)
Supplement: Supplemental Information 2 — The metadata, raw data, analysis workflow, and result of: 1TWINSPAN-workflow, 2CCA-workflow, 3GAM-species response curves-workflow, and 4K-W test of plant diversity-workflow. [file peerj-12-17627-s002.zip › workflow/1TWINSPAN-workflow/1-3TWINSPAN-result.txt]

************* Two-way Indicator Species Analysis (TWINSPAN) *************
PC-ORD, 5.0                 
21 Oct 2002, 21:24

 twin result                                                                    
 Number of samples:    21
 Number of species:    33
 Length of raw data array:       333 non-zero items

 SPECIES NAMES
    1 sp1      |    2 sp2      |    3 sp3      |    4 sp4      |    5 sp5     
    6 sp6      |    7 sp7      |    8 sp8      |    9 sp9      |   10 sp10    
   11 sp11     |   12 sp12     |   13 sp13     |   14 sp14     |   15 sp15    
   16 sp16     |   17 sp17     |   18 sp18     |   19 sp19     |   20 sp20    
   21 sp21     |   22 sp22     |   23 sp23     |   24 sp24     |   25 sp25    
   26 sp26     |   27 sp27     |   28 sp28     |   29 sp29     |   30 sp30    
   31 sp31     |   32 sp32     |   33 sp33     |

 SAMPLE NAMES
    1 p1       |    2 p2       |    3 p3       |    4 p4       |    5 p5      
    6 p6       |    7 p7       |    8 p8       |    9 p9       |   10 p10     
   11 p11      |   12 p12      |   13 p13      |   14 p14      |   15 p15     
   16 p16      |   17 p17      |   18 p18      |   19 p19      |   20 p20     
   21 p21      |

 Cut levels:
       0.0000


 Options:
    Minimum group size for division =   5
    Maximum number of indicators per division = 5
    Maximum number of species in final table =  200
    Maximum level of divisions = 6

 Length of data array after defining pseudospecies:      177
 Total number of species and pseudospecies:          33
 Number of species:    33
      (excluding pseudospecies and ones with no occurrences)


                         CLASSIFICATION OF SAMPLES
****************************************************************************

 DIVISION    1  (N=    21)         i.e. group *                             
 Eigenvalue: 0.3951  at iteration    5
 INDICATORS and their signs:
 sp3      1(-)   sp4      1(-)   sp8      1(-)
 Maximum indicator score for negative group  -1
 Minimum indicator score for positive group   0

 ITEMS IN NEGATIVE GROUP   2  (N =   10)         i.e. group *0                            
 p1        p2        p3        p4        p5        p6        p7        p8      
 p9        p18     

 BORDERLINE NEGATIVES    (N =    1)
 p7      

 ITEMS IN POSITIVE GROUP   3  (N =   11)         i.e. group *1                            
 p10       p11       p12       p13       p14       p15       p16       p17     
 p19       p20       p21     

 BORDERLINE POSITIVES    (N =    1)
 p14     

 NEGATIVE PREFERENTIALS
sp2     1(   4,   0)  sp3     1(   7,   0)  sp4     1(   8,   0)  sp5     1(   2,   0)
sp6     1(   4,   0)  sp7     1(   3,   0)  sp8     1(   5,   0)  sp9     1(   4,   0)
sp15    1(   5,   1)  sp17    1(   6,   3)  sp25    1(   2,   0)  sp26    1(   2,   0)
sp27    1(   3,   0)  sp33    1(   2,   0)

 POSITIVE PREFERENTIALS
sp29    1(   0,   3)  sp31    1(   0,   3)

 NON-PREFERENTIALS
sp1     1(   7,   9)  sp11    1(   9,   8)  sp12    1(   6,   4)  sp16    1(   9,  10)
sp19    1(   2,   2)  sp23    1(   3,   2)  sp28    1(   2,   3)

               --------  E N D   O F   L E V E L   1 --------


****************************************************************************

 DIVISION    2  (N=    10)         i.e. group *0                            
 Eigenvalue: 0.3882  at iteration    4
 INDICATORS and their signs:
 sp2      1(-)
 Maximum indicator score for negative group  -1
 Minimum indicator score for positive group   0

 ITEMS IN NEGATIVE GROUP   4  (N =    4)         i.e. group *00                           
 p1        p2        p3        p8      

 ITEMS IN POSITIVE GROUP   5  (N =    6)         i.e. group *01                           
 p4        p5        p6        p7        p9        p18     

 BORDERLINE POSITIVES    (N =    1)
 p9      

 NEGATIVE PREFERENTIALS
sp1     1(   4,   3)  sp2     1(   4,   0)  sp3     1(   4,   3)  sp5     1(   2,   0)
sp6     1(   4,   0)  sp7     1(   3,   0)  sp8     1(   3,   2)  sp9     1(   3,   1)
sp10    1(   1,   0)  sp13    1(   1,   0)  sp14    1(   1,   0)  sp15    1(   3,   2)
sp18    1(   1,   0)  sp19    1(   2,   0)  sp20    1(   1,   0)  sp21    1(   1,   0)
sp22    1(   1,   0)

 POSITIVE PREFERENTIALS
sp23    1(   0,   3)  sp25    1(   0,   2)  sp26    1(   0,   2)  sp33    1(   0,   2)

 NON-PREFERENTIALS
sp4     1(   4,   4)  sp11    1(   3,   6)  sp12    1(   2,   4)  sp16    1(   3,   6)
sp17    1(   2,   4)  sp27    1(   1,   2)  sp28    1(   1,   1)
****************************************************************************

 DIVISION    3  (N=    11)         i.e. group *1                            
 Eigenvalue: 0.4239  at iteration    5
 INDICATORS and their signs:
 sp28     1(+)
 Maximum indicator score for negative group   0
 Minimum indicator score for positive group   1

 ITEMS IN NEGATIVE GROUP   6  (N =    8)         i.e. group *10                           
 p10       p11       p12       p13       p14       p15       p16       p17     

 ITEMS IN POSITIVE GROUP   7  (N =    3)         i.e. group *11                           
 p19       p20       p21     

 NEGATIVE PREFERENTIALS
sp1     1(   8,   1)  sp12    1(   4,   0)  sp17    1(   3,   0)  sp19    1(   2,   0)
sp23    1(   2,   0)  sp29    1(   3,   0)  sp30    1(   2,   0)  sp31    1(   3,   0)

 POSITIVE PREFERENTIALS
sp28    1(   0,   3)

 NON-PREFERENTIALS
sp11    1(   6,   2)  sp16    1(   7,   3)

               --------  E N D   O F   L E V E L   2 --------


****************************************************************************

 DIVISION    4  (N=     4)         i.e. group *00                           
 Group too small for further division.
****************************************************************************

 DIVISION    5  (N=     6)         i.e. group *01                           
 Eigenvalue: 0.3901  at iteration    3
 INDICATORS and their signs:
 sp25     1(-)
 Maximum indicator score for negative group  -1
 Minimum indicator score for positive group   0

 ITEMS IN NEGATIVE GROUP  10  (N =    2)         i.e. group *010                          
 p5        p6      

 ITEMS IN POSITIVE GROUP  11  (N =    4)         i.e. group *011                          
 p4        p7        p9        p18     

 BORDERLINE POSITIVES    (N =    1)
 p7      

 NEGATIVE PREFERENTIALS
sp3     1(   2,   1)  sp4     1(   2,   2)  sp9     1(   1,   0)  sp12    1(   2,   2)
sp23    1(   2,   1)  sp24    1(   1,   0)  sp25    1(   2,   0)  sp26    1(   2,   0)
sp27    1(   1,   1)  sp33    1(   1,   1)

 POSITIVE PREFERENTIALS
sp8     1(   0,   2)  sp15    1(   0,   2)  sp28    1(   0,   1)  sp32    1(   0,   1)

 NON-PREFERENTIALS
sp1     1(   1,   2)  sp11    1(   2,   4)  sp16    1(   2,   4)  sp17    1(   1,   3)
****************************************************************************

 DIVISION    6  (N=     8)         i.e. group *10                           
 Eigenvalue: 0.3727  at iteration   25
 INDICATORS and their signs:
 sp29     1(+)
 Maximum indicator score for negative group   0
 Minimum indicator score for positive group   1

 ITEMS IN NEGATIVE GROUP  12  (N =    5)         i.e. group *100                          
 p12       p13       p14       p15       p17     

 ITEMS IN POSITIVE GROUP  13  (N =    3)         i.e. group *101                          
 p10       p11       p16     

 NEGATIVE PREFERENTIALS
sp12    1(   4,   0)  sp19    1(   2,   0)  sp22    1(   1,   0)  sp23    1(   2,   0)
sp31    1(   3,   0)

 POSITIVE PREFERENTIALS
sp13    1(   0,   1)  sp15    1(   0,   1)  sp29    1(   0,   3)

 NON-PREFERENTIALS
sp1     1(   5,   3)  sp11    1(   4,   2)  sp16    1(   5,   2)  sp17    1(   2,   1)
sp30    1(   1,   1)
****************************************************************************

 DIVISION    7  (N=     3)         i.e. group *11                           
 Group too small for further division.

               --------  E N D   O F   L E V E L   3 --------


****************************************************************************

 DIVISION   10  (N=     2)         i.e. group *010                          
 Group too small for further division.
****************************************************************************

 DIVISION   11  (N=     4)         i.e. group *011                          
 Group too small for further division.
****************************************************************************

 DIVISION   12  (N=     5)         i.e. group *100                          
 Eigenvalue: 0.3019  at iteration    1
 INDICATORS and their signs:
 sp19     1(+)
 Maximum indicator score for negative group   0
 Minimum indicator score for positive group   1

 ITEMS IN NEGATIVE GROUP  24  (N =    3)         i.e. group *1000                         
 p12       p15       p17     

 BORDERLINE NEGATIVES    (N =    1)
 p15     

 ITEMS IN POSITIVE GROUP  25  (N =    2)         i.e. group *1001                         
 p13       p14     

 NEGATIVE PREFERENTIALS
sp12    1(   3,   1)  sp22    1(   1,   0)  sp30    1(   1,   0)

 POSITIVE PREFERENTIALS
sp19    1(   0,   2)  sp23    1(   0,   2)

 NON-PREFERENTIALS
sp1     1(   3,   2)  sp11    1(   2,   2)  sp16    1(   3,   2)  sp17    1(   1,   1)
sp31    1(   2,   1)
****************************************************************************

 DIVISION   13  (N=     3)         i.e. group *101                          
 Group too small for further division.

               --------  E N D   O F   L E V E L   4 --------


****************************************************************************

 DIVISION   24  (N=     3)         i.e. group *1000                         
 Group too small for further division.
****************************************************************************

 DIVISION   25  (N=     2)         i.e. group *1001                         
 Group too small for further division.

**************** THIS IS THE END OF THE DIVISIONS REQUESTED ****************
****************************************************************************


                         CLASSIFICATION OF SPECIES
****************************************************************************

 DIVISION    1  (N=    33)         i.e. group *                             
 Eigenvalue: 0.8628  at iteration    3

 ITEMS IN NEGATIVE GROUP   2  (N =   20)         i.e. group *0                            
 sp2       sp3       sp4       sp5       sp6       sp7       sp8       sp9     
 sp10      sp14      sp15      sp18      sp20      sp21      sp24      sp25    
 sp26      sp27      sp32      sp33    

 ITEMS IN POSITIVE GROUP   3  (N =   13)         i.e. group *1                            
 sp1       sp11      sp12      sp13      sp16      sp17      sp19      sp22    
 sp23      sp28      sp29      sp30      sp31    

               --------  E N D   O F   L E V E L   1 --------


****************************************************************************

 DIVISION    2  (N=    20)         i.e. group *0                            
 Eigenvalue: 0.1930  at iteration    3

 ITEMS IN NEGATIVE GROUP   4  (N =   12)         i.e. group *00                           
 sp2       sp3       sp5       sp6       sp7       sp8       sp9       sp10    
 sp14      sp18      sp20      sp21    

 ITEMS IN POSITIVE GROUP   5  (N =    8)         i.e. group *01                           
 sp4       sp15      sp24      sp25      sp26      sp27      sp32      sp33    
****************************************************************************

 DIVISION    3  (N=    13)         i.e. group *1                            
 Eigenvalue: 0.4183  at iteration    4

 ITEMS IN NEGATIVE GROUP   6  (N =    5)         i.e. group *10                           
 sp11      sp12      sp16      sp17      sp23    

 ITEMS IN POSITIVE GROUP   7  (N =    8)         i.e. group *11                           
 sp1       sp13      sp19      sp22      sp28      sp29      sp30      sp31    

               --------  E N D   O F   L E V E L   2 --------


****************************************************************************

 DIVISION    4  (N=    12)         i.e. group *00                           
 Eigenvalue: 0.0980  at iteration    1

 ITEMS IN NEGATIVE GROUP   8  (N =    9)         i.e. group *000                          
 sp2       sp5       sp6       sp7       sp10      sp14      sp18      sp20    
 sp21    

 ITEMS IN POSITIVE GROUP   9  (N =    3)         i.e. group *001                          
 sp3       sp8       sp9     
****************************************************************************

 DIVISION    5  (N=     8)         i.e. group *01                           
 Eigenvalue: 0.1832  at iteration    2

 ITEMS IN NEGATIVE GROUP  10  (N =    7)         i.e. group *010                          
 sp4       sp24      sp25      sp26      sp27      sp32      sp33    

 ITEMS IN POSITIVE GROUP  11  (N =    1)         i.e. group *011                          
 sp15    
****************************************************************************

 DIVISION    6  (N=     5)         i.e. group *10                           
 Eigenvalue: 0.3860  at iteration    1

 ITEMS IN NEGATIVE GROUP  12  (N =    1)         i.e. group *100                          
 sp17    

 ITEMS IN POSITIVE GROUP  13  (N =    4)         i.e. group *101                          
 sp11      sp12      sp16      sp23    
****************************************************************************

 DIVISION    7  (N=     8)         i.e. group *11                           
 Eigenvalue: 0.3085  at iteration    4

 ITEMS IN NEGATIVE GROUP  14  (N =    5)         i.e. group *110                          
 sp1       sp13      sp19      sp22      sp28    

 ITEMS IN POSITIVE GROUP  15  (N =    3)         i.e. group *111                          
 sp29      sp30      sp31    

               --------  E N D   O F   L E V E L   3 --------


****************************************************************************

 DIVISION    8  (N=     9)         i.e. group *000                          
****************************************************************************

 DIVISION    9  (N=     3)         i.e. group *001                          
 Group too small for further division.
****************************************************************************

 DIVISION   10  (N=     7)         i.e. group *010                          
 Eigenvalue: 0.0946  at iteration    2

 ITEMS IN NEGATIVE GROUP  20  (N =    2)         i.e. group *0100                         
 sp4       sp27    

 ITEMS IN POSITIVE GROUP  21  (N =    5)         i.e. group *0101                         
 sp24      sp25      sp26      sp32      sp33    
****************************************************************************

 DIVISION   11  (N=     1)         i.e. group *011                          
 Group too small for further division.
****************************************************************************

 DIVISION   12  (N=     1)         i.e. group *100                          
 Group too small for further division.
****************************************************************************

 DIVISION   13  (N=     4)         i.e. group *101                          
 Group too small for further division.
****************************************************************************

 DIVISION   14  (N=     5)         i.e. group *110                          
 Eigenvalue: 0.2349  at iteration    1

 ITEMS IN NEGATIVE GROUP  28  (N =    1)         i.e. group *1100                         
 sp28    

 ITEMS IN POSITIVE GROUP  29  (N =    4)         i.e. group *1101                         
 sp1       sp13      sp19      sp22    
****************************************************************************

 DIVISION   15  (N=     3)         i.e. group *111                          
 Group too small for further division.

               --------  E N D   O F   L E V E L   4 --------


****************************************************************************

 DIVISION   20  (N=     2)         i.e. group *0100                         
 Group too small for further division.
****************************************************************************

 DIVISION   21  (N=     5)         i.e. group *0101                         
 Eigenvalue: 0.0465  at iteration    4

 ITEMS IN NEGATIVE GROUP  42  (N =    4)         i.e. group *01010                        
 sp24      sp25      sp26      sp33    

 ITEMS IN POSITIVE GROUP  43  (N =    1)         i.e. group *01011                        
 sp32    
****************************************************************************

 DIVISION   28  (N=     1)         i.e. group *1100                         
 Group too small for further division.
****************************************************************************

 DIVISION   29  (N=     4)         i.e. group *1101                         
 Group too small for further division.

               --------  E N D   O F   L E V E L   5 --------


****************************************************************************

 DIVISION   42  (N=     4)         i.e. group *01010                        
 Group too small for further division.
****************************************************************************

 DIVISION   43  (N=     1)         i.e. group *01011                        
 Group too small for further division.

**************** THIS IS THE END OF THE DIVISIONS REQUESTED ****************
****************************************************************************


 ORDER OF SPECIES INCLUDING RARER ONES
    2  sp2     |    5  sp5     |    6  sp6     |    7  sp7     |   10  sp10    
   14  sp14    |   18  sp18    |   20  sp20    |   21  sp21    |    3  sp3     
    8  sp8     |    9  sp9     |    4  sp4     |   27  sp27    |   24  sp24    
   25  sp25    |   26  sp26    |   33  sp33    |   32  sp32    |   15  sp15    
   17  sp17    |   11  sp11    |   12  sp12    |   16  sp16    |   23  sp23    
   28  sp28    |    1  sp1     |   13  sp13    |   19  sp19    |   22  sp22    
   29  sp29    |   30  sp30    |   31  sp31    |

 ORDER OF SAMPLES
    1 p1       |    2 p2       |    3 p3       |    8 p8       |    5 p5      
    6 p6       |    4 p4       |    7 p7       |    9 p9       |   18 p18     
   12 p12      |   15 p15      |   17 p17      |   13 p13      |   14 p14     
   10 p10      |   11 p11      |   16 p16      |   19 p19      |   20 p20     
   21 p21      |


TWO-WAY ORDERED TABLE
                                      
                                      
                                      
                          111111111122
                 123856479825734016901

    2  sp2       1111-----------------  000   
    5  sp5       11-------------------  000   
    6  sp6       1111-----------------  000   
    7  sp7       111------------------  000   
   10  sp10      1--------------------  000   
   14  sp14      1--------------------  000   
   18  sp18      --1------------------  000   
   20  sp20      --1------------------  000   
   21  sp21      --1------------------  000   
    3  sp3       1111111--------------  001   
    8  sp8       111---1--1-----------  001   
    9  sp9       11-11----------------  001   
    4  sp4       111111-11------------  0100  
   27  sp27      ---1-1--1------------  0100  
   24  sp24      ----1----------------  01010 
   25  sp25      ----11---------------  01010 
   26  sp26      ----11---------------  01010 
   33  sp33      -----1---1-----------  01010 
   32  sp32      ---------1-----------  01011 
   15  sp15      111-----11-------1---  011   
   17  sp17      -11--11-11-1-1---1---  100   
   11  sp11      11-111111111-111-11-1  101   
   12  sp12      1-1-11-1-1111-1------  101   
   16  sp16      11-111111111111-11111  101   
   23  sp23      ----111------11------  101   
   28  sp28      ---1----1---------111  1100  
    1  sp1       1111-1-11-111111111--  1101  
   13  sp13      1----------------1---  1101  
   19  sp19      --11---------11------  1101  
   22  sp22      --1-------1----------  1101  
   29  sp29      ---------------111---  111   
   30  sp30      ------------1---1----  111   
   31  sp31      -----------111-------  111   

                 000000000011111111111
                 000011111100000000111
                     00111100000111   
                           00011      
                                      
                                      
                  ********** TWINSPAN completed **********
