# Supplementary material for: Exploring main soil drivers of vegetation succession in abandoned croplands of Minqin Oasis, China
Source: PeerJ. 2024 Jul 5;12:e17627. doi: 10.7717/peerj.17627 (PMC11229685; doi:10.7717/peerj.17627)
Supplement: Supplemental Information 2 — The metadata, raw data, analysis workflow, and result of: 1TWINSPAN-workflow, 2CCA-workflow, 3GAM-species response curves-workflow, and 4K-W test of plant diversity-workflow. [file peerj-12-17627-s002.zip › workflow/2CCA-workflow/2-3soil data.xlsx]

## Sheet: Sheet1
	SOM	AP	pH	EC	TN	SSW	SFC	TS	Year
p1	1.29461	2.66933	8.00667	852.333	0.0622333	33.7978	30.3414	0.267578	1
p2	1.37704	2.36211	7.89333	931.333	0.0705333	33.8667	30.6831	0.295257	1
p3	1.23728	2.27267	7.96667	744.667	0.0621333	33.6603	30.9245	0.234563	1
p4	1.24465	2.436	8.03667	377.667	0.0732333	34.6227	29.5928	0.141167	6
p5	0.894794	1.70878	7.92	425.333	0.0536333	32.9705	28.195	0.14562	6
p6	0.956374	2.02378	7.8	878	0.0604333	34.9164	28.3714	0.306925	6
p7	1.17199	2.76267	8.29667	411	0.0673333	37.2657	32.4811	0.841669	7
p8	1.17045	2.81322	7.84667	1013.33	0.0713667	35.9438	30.1638	0.833134	7
p9	1.09819	2.69267	8.02667	534.333	0.0614	32.885	28.3812	0.810936	7
p10	0.935465	1.78267	8.36	424.667	0.0545333	22.1449	19.8557	0.189227	8
p11	0.876702	1.93433	7.5	3323.33	0.0489	40.0164	36.2156	1.35142	8
p12	0.879518	2.21044	7.68333	2448.33	0.0485667	39.7682	34.2252	0.960862	8
p13	1.3129	2.34267	7.91333	1474	0.0641333	38.0822	30.7492	0.631953	9
p14	1.53787	2.24156	7.70667	999	0.0874333	37.79	31.1488	0.344492	9
p15	1.5772	1.89156	7.72	1331.33	0.0879667	37.6101	31.3927	0.705383	9
p16	0.943123	1.46378	7.78333	2222	0.0521667	32.6909	28.5825	0.928492	20
p17	0.880442	1.80989	7.67	3006.67	0.0424	40.0443	36.8805	1.33329	20
p18	0.953357	1.80211	7.74333	2324.33	0.0426333	37.3031	34.5476	1.00605	20
p19	0.688588	1.79044	7.62	7323.33	0.0464333	41.9305	36.9353	2.57698	29
p20	0.910624	2.32711	7.48667	9873.33	0.0489	46.8502	36.9938	3.21035	29
p21	0.853286	1.77489	7.62	5713.33	0.0443333	40.9733	34.7557	2.14475	29
