# Supplementary material for: Exploring main soil drivers of vegetation succession in abandoned croplands of Minqin Oasis, China
Source: PeerJ. 2024 Jul 5;12:e17627. doi: 10.7717/peerj.17627 (PMC11229685; doi:10.7717/peerj.17627)
Supplement: Supplemental Information 2 — The metadata, raw data, analysis workflow, and result of: 1TWINSPAN-workflow, 2CCA-workflow, 3GAM-species response curves-workflow, and 4K-W test of plant diversity-workflow. [file peerj-12-17627-s002.zip › workflow/3GAM-species response curves-workflow/3-5result-GAM.xlsx]

## Sheet: SOM-GAM
Report on stepwise model selection
Response: sp4
Predictors: SOM
Selected model is introduced by * character
Model	Deviance	DF model	DF resid	AIC(c)
Null model	4.9524	1	20	33.92
s(SOM,1.0)	4.723	2	19	35.67
*s(SOM,2.0)	3.4277	3	18	32.03
s(SOM,3.0)	3.1132	4	17	33.51
s(SOM,4.0)	2.9423	5	16	36.33
Summary of fitted Generalized Additive Models:
Predictors	SOM
Distribution	normal
Link function	identity
GAM fitted for 1 response variable:
Response	Type	R2[%]	F	p
sp4	s2	30.8	4	0.03645

## Sheet: AP-GAM
Report on stepwise model selection
Response: sp4
Predictors: AP
Selected model is introduced by * character
Model	Deviance	DF model	DF resid	AIC(c)
Null model	15.441	1	20	33.65
*s(AP,1.0)	11.551	2	19	32.22
s(AP,2.0)	11.396	3	18	34.81
s(AP,3.0)	11.181	4	17	37.68
s(AP,4.0)	10.708	5	16	40.71
Summary of fitted Generalized Additive Models:
Predictors	AP
Distribution	Poisson
Link function	log
GAM fitted for 1 response variable:
Response	Type	R2[%]	F	p
sp4	lin	25.2	3.9	0.06331

## Sheet: pH-GAM
Report on stepwise model selection
Response: sp4
Predictors: pH
Selected model is introduced by * character
Model	Deviance	DF model	DF resid	AIC(c)
Null model	15.441	1	20	33.65
s(pH,1.0)	12.926	2	19	33.59
*s(pH,2.0)	8.4397	3	18	31.76
s(pH,3.0)	6.8193	4	17	33.24
s(pH,4.0)	5.6605	5	16	35.57
Summary of fitted Generalized Additive Models:
Predictors	pH
Distribution	Poisson
Link function	log
GAM fitted for 1 response variable:
Response	Type	R2[%]	F	p
sp4	s2	45.3	3.6	0.04982

## Sheet: TN-GAM
Report on stepwise model selection
Response: sp4
Predictors: TN
Selected model is introduced by * character
Model	Deviance	DF model	DF resid	AIC(c)
Null model	15.441	1	20	33.65
s(TN,1.0)	14.705	2	19	35.37
*s(TN,2.0)	7.5832	3	18	30.9
s(TN,3.0)	5.9227	4	17	32.28
s(TN,4.0)	5.0687	5	16	34.78
Summary of fitted Generalized Additive Models:
Predictors	TN
Distribution	Poisson
Link function	log
GAM fitted for 1 response variable:
Response	Type	R2[%]	F	p
sp4	s2	50.9	4	0.0367

## Sheet: SFC-GAM
Report on stepwise model selection
Response: sp4
Predictors: SFC
Selected model is introduced by * character
Model	Deviance	DF model	DF resid	AIC(c)
Null model	15.441	1	20	33.65
s(SFC,1.0)	14.306	2	19	34.97
*s(SFC,2.0)	9.5979	3	18	32.92
s(SFC,3.0)	8.5526	4	17	34.94
s(SFC,4.0)	7.6559	5	16	37.54
Summary of fitted Generalized Additive Models:
Predictors	SFC
Distribution	Poisson
Link function	log
GAM fitted for 1 response variable:
Response	Type	R2[%]	F	p
sp4	s2	37.8	3	0.07669

## Sheet: SSW-GAM
Report on stepwise model selection
Response: sp4
Predictors: SSW
Selected model is introduced by * character
Model	Deviance	DF model	DF resid	AIC(c)
Null model	15.441	1	20	33.65
s(SSW,1.0)	14.138	2	19	34.81
*s(SSW,2.0)	7.9016	3	18	31.2
s(SSW,3.0)	6.2754	4	17	32.55
s(SSW,4.0)	4.7687	5	16	34.43
Report on stepwise model selection
Response: sp15
Predictors: SSW
Selected model is introduced by * character
Model	Deviance	DF model	DF resid	AIC(c)
Null model	15.033	1	20	29.24
s(SSW,1.0)	13.683	2	19	30.35
*s(SSW,2.0)	8.3724	3	18	27.67
s(SSW,3.0)	7.6157	4	17	29.88
s(SSW,4.0)	6.6301	5	16	32.41
Report on stepwise model selection
Response: sp28
Predictors: SSW
Selected model is introduced by * character
Model	Deviance	DF model	DF resid	AIC(c)
Null model	14.351	1	20	26.56
*s(SSW,1.0)	11.716	2	19	26.38
s(SSW,2.0)	11.354	3	18	28.64
s(SSW,3.0)	10.521	4	17	30.98
s(SSW,4.0)	9.2381	5	16	33.15
Summary of fitted Generalized Additive Models:
Predictors	SSW
Distribution	Poisson
Link function	log
GAM fitted for 3 response variables:
Response	Type	R2[%]	F	p
sp4	s2	48.8	3.9	0.04066
sp15	s2	44.3	3.4	0.05584
sp28	lin	18.4	2.6	0.121

## Sheet: Year-GAM
Report on stepwise model selection
Response: sp4
Predictors: Year
Selected model is introduced by * character
Model	Deviance	DF model	DF resid	AIC(c)
Null model	15.441	1	20	33.65
s(Year,1.0)	7.7068	2	19	28.37
*s(Year,2.0)	4.3768	3	18	27.7
s(Year,3.0)	1.7029	4	17	39.87
s(Year,4.0)	1.6798	5	16	41.36
Report on stepwise model selection
Response: sp15
Predictors: Year
Selected model is introduced by * character
Model	Deviance	DF model	DF resid	AIC(c)
Null model	15.033	1	20	29.24
s(Year,1.0)	14.205	2	19	30.87
s(Year,2.0)	10.845	3	18	29.99
*s(Year,3.0)	6.8023	4	17	29.17
s(Year,4.0)	5.9172	5	16	31.72
Report on stepwise model selection
Response: sp23
Predictors: Year
Selected model is introduced by * character
Model	Deviance	DF model	DF resid	AIC(c)
Null model	14.351	1	20	26.56
s(Year,1.0)	12.966	2	19	27.63
s(Year,2.0)	10.041	3	18	27.26
s(Year,3.0)	7.3073	4	17	27.6
*s(Year,4.0)	2.3371	5	16	26.07
Report on stepwise model selection
Response: sp28
Predictors: Year
Selected model is introduced by * character
Model	Deviance	DF model	DF resid	AIC(c)
Null model	14.351	1	20	26.56
*s(Year,1.0)	10.259	2	19	24.93
s(Year,2.0)	8.7418	3	18	26.1
s(Year,3.0)	6.7058	4	17	27.05
s(Year,4.0)	1.712	5	16	29.37
Summary of fitted Generalized Additive Models:
Predictors	Year
Distribution	Poisson
Link function	log
GAM fitted for 4 response variables:
Response	Type	R2[%]	F	p
sp4	s2	71.7	5.7	0.01278
sp15	s3	54.8	2.8	0.0719
sp23	s4	83.7	3.1	0.04618
sp28	lin	28.5	4.1	0.0574

## Sheet: EC-GAM
Report on stepwise model selection
Response: sp4
Predictors: EC
Selected model is introduced by * character
Model	Deviance	DF model	DF resid	AIC(c)
Null model	15.441	1	20	33.65
*s(EC,1.0)	8.2251	2	19	28.89
s(EC,2.0)	4.9666	3	18	30.23
s(EC,3.0)	4.284	4	17	36.61
s(EC,4.0)	4.1053	5	16	39.94
Report on stepwise model selection
Response: sp23
Predictors: EC
Selected model is introduced by * character
Model	Deviance	DF model	DF resid	AIC(c)
Null model	14.351	1	20	26.56
*s(EC,1.0)	11.007	2	19	25.67
s(EC,2.0)	10.12	3	18	27.31
s(EC,3.0)	9.1172	4	17	31.43
s(EC,4.0)	8.2717	5	16	35.87
Report on stepwise model selection
Response: sp28
Predictors: EC
Selected model is introduced by * character
Model	Deviance	DF model	DF resid	AIC(c)
Null model	14.351	1	20	26.56
*s(EC,1.0)	10.355	2	19	25.07
s(EC,2.0)	9.785	3	18	26.98
s(EC,3.0)	8.6625	4	17	29.13
s(EC,4.0)	7.9699	5	16	31.86
Summary of fitted Generalized Additive Models:
Predictors	EC
Distribution	Poisson
Link function	log
GAM fitted for 3 response variables:
Response	Type	R2[%]	F	p
sp4	lin	46.7	7.2	0.01462
sp23	lin	23.3	3.3	0.08325
sp28	lin	27.8	3.9	0.06198

## Sheet: TS-GAM
Report on stepwise model selection
Response: sp4
Predictors: TS
Selected model is introduced by * character
Model	Deviance	DF model	DF resid	AIC(c)
Null model	15.441	1	20	33.65
*s(TS,1.0)	11.686	2	19	32.35
s(TS,2.0)	10.403	3	18	33.71
s(TS,3.0)	8.8374	4	17	35.2
s(TS,4.0)	5.8408	5	16	39.69
Report on stepwise model selection
Response: sp23
Predictors: TS
Selected model is introduced by * character
Model	Deviance	DF model	DF resid	AIC(c)
Null model	14.351	1	20	26.56
*s(TS,1.0)	8.8047	2	19	23.47
s(TS,2.0)	7.2218	3	18	24.47
s(TS,3.0)	4.5709	4	17	28.81
s(TS,4.0)	2.0922	5	16	31.86
Report on stepwise model selection
Response: sp28
Predictors: TS
Selected model is introduced by * character
Model	Deviance	DF model	DF resid	AIC(c)
Null model	14.351	1	20	26.56
*s(TS,1.0)	8.9391	2	19	23.61
s(TS,2.0)	8.2352	3	18	25.63
s(TS,3.0)	7.4959	4	17	27.96
s(TS,4.0)	6.2224	5	16	30.11
Summary of fitted Generalized Additive Models:
Predictors	TS
Distribution	Poisson
Link function	log
GAM fitted for 3 response variables:
Response	Type	R2[%]	F	p
sp4	lin	24.3	3.8	0.06767
sp23	lin	38.6	5.5	0.02943
sp28	lin	37.7	5.4	0.03127
