# Supplementary material for: Exploring main soil drivers of vegetation succession in abandoned croplands of Minqin Oasis, China
Source: PeerJ. 2024 Jul 5;12:e17627. doi: 10.7717/peerj.17627 (PMC11229685; doi:10.7717/peerj.17627)
Supplement: Supplemental Information 2 — The metadata, raw data, analysis workflow, and result of: 1TWINSPAN-workflow, 2CCA-workflow, 3GAM-species response curves-workflow, and 4K-W test of plant diversity-workflow. [file peerj-12-17627-s002.zip › workflow/4K-W test of plant diversity-workflow/4-1Kruskal-Wallis test.R]

# Kruskal-Wallis test
df <- read.csv("plant diversity data.csv")
df
#plot 
source("boxplerk.R")
dev.new(
  title = "Kruskal-Wallis test",
  noRStudioGD = TRUE
)
par(mfrow = c(2,2))

boxplerk(df$H,df$treat,xlab = "",
         ylab = "Shannon-Weiner Index",
         main = "",
         bcol = 2:5,
         p.adj = "holm"
)
boxplerk(df$D,df$treat,xlab = "",
         ylab = "Simpson Index",
         main = "",
         bcol = 2:5,
         p.adj = "holm"
)
boxplerk(df$N,df$treat,xlab = "",
         ylab = "Species Richness of each plot",
         main = "",
         bcol = 2:5,
         p.adj = "holm"
)
boxplerk(df$E,df$treat,xlab = "",
         ylab = "Pielou's J Index",
         main = "",
         bcol = 2:5,
         p.adj = "holm"
)
# this test converts the response values to ranks, 
#and tests whether the ranks are distributed equally across the
#conpairwise.perm.t.test(df$yield,df$Treat,nperm=9999)
#ditions, as would be expected under the null hypothesis.
