# Supplementary material for: Exploring main soil drivers of vegetation succession in abandoned croplands of Minqin Oasis, China
Source: PeerJ. 2024 Jul 5;12:e17627. doi: 10.7717/peerj.17627 (PMC11229685; doi:10.7717/peerj.17627)
Supplement: Supplemental Information 2 — The metadata, raw data, analysis workflow, and result of: 1TWINSPAN-workflow, 2CCA-workflow, 3GAM-species response curves-workflow, and 4K-W test of plant diversity-workflow. [file peerj-12-17627-s002.zip › workflow/4K-W test of plant diversity-workflow/4-3plant diversity data.csv]

treat	H	D	N	E
early	2.395292496	0.881989181	16	0.863919151
early	2.20372705	0.861936902	13	0.859169809
early	2.323445773	0.880748381	15	0.857977364
early	1.896333685	0.774018844	11	0.790832572
intermediate	1.024647322	0.479552041	6	0.571866559
intermediate	1.298800114	0.58308955	10	0.564061723
intermediate	1.921701057	0.778087329	12	0.773349396
intermediate	1.447330891	0.735193665	5	0.899277244
intermediate	1.545978736	0.737816653	8	0.743458618
intermediate	1.056859003	0.641060062	3	0.961994521
intermediate	1.078972289	0.624747296	4	0.778313985
intermediate	1.27584435	0.687787883	5	0.792726666
intermediate	1.771352654	0.807904103	7	0.910295193
intermediate	1.664124237	0.787900935	6	0.928765421
intermediate	1.518536272	0.724939304	6	0.84751123
intermediate	1.165371156	0.564988848	7	0.598882305
intermediate	1.310982812	0.66132383	5	0.81455942
intermediate	1.679034223	0.777227042	8	0.807444782
late	0.988483176	0.555879258	4	0.713039888
late	0.425523443	0.257274537	2	0.613900561
late	0.861925284	0.495993407	3	0.784558204
