# Supplementary material for: Exploring main soil drivers of vegetation succession in abandoned croplands of Minqin Oasis, China
Source: PeerJ. 2024 Jul 5;12:e17627. doi: 10.7717/peerj.17627 (PMC11229685; doi:10.7717/peerj.17627)
Supplement: Supplemental Information 2 — The metadata, raw data, analysis workflow, and result of: 1TWINSPAN-workflow, 2CCA-workflow, 3GAM-species response curves-workflow, and 4K-W test of plant diversity-workflow. [file peerj-12-17627-s002.zip › workflow/4K-W test of plant diversity-workflow/4-5results-Kruskar-Wallis test.txt]

> # Kruskal-Wallis test
> df <- read.csv("anona.csv")
> df
          treat         H         D  N         E
1         early 2.3952925 0.8819892 16 0.8639192
2         early 2.2037270 0.8619369 13 0.8591698
3         early 2.3234458 0.8807484 15 0.8579774
4         early 1.8963337 0.7740188 11 0.7908326
5  intermediate 1.0246473 0.4795520  6 0.5718666
6  intermediate 1.2988001 0.5830895 10 0.5640617
7  intermediate 1.9217011 0.7780873 12 0.7733494
8  intermediate 1.4473309 0.7351937  5 0.8992772
9  intermediate 1.5459787 0.7378167  8 0.7434586
10 intermediate 1.0568590 0.6410601  3 0.9619945
11 intermediate 1.0789723 0.6247473  4 0.7783140
12 intermediate 1.2758444 0.6877879  5 0.7927267
13 intermediate 1.7713527 0.8079041  7 0.9102952
14 intermediate 1.6641242 0.7879009  6 0.9287654
15 intermediate 1.5185363 0.7249393  6 0.8475112
16 intermediate 1.1653712 0.5649888  7 0.5988823
17 intermediate 1.3109828 0.6613238  5 0.8145594
18 intermediate 1.6790342 0.7772270  8 0.8074448
19         late 0.9884832 0.5558793  4 0.7130399
20         late 0.4255234 0.2572745  2 0.6139006
21         late 0.8619253 0.4959934  3 0.7845582
> #plot 
> source("boxplerk.R")
> dev.new(
+   title = "Kruskal-Wallis test",
+   noRStudioGD = TRUE
+ )
> par(mfrow = c(2,2))
> 
> boxplerk(df$H,df$treat,xlab = "",
+          ylab = "Shannon-Weiner Index",
+          main = "",
+          bcol = 2:5,
+          p.adj = "holm"
+ )
$comparison
                 mean         se        sd       min       max    median  n     rank group
early        2.204700 0.11011993 0.2202399 1.8963337 2.3952925 2.2635864  4 19.25000     a
intermediate 1.411395 0.07573103 0.2833596 1.0246473 1.9217011 1.3791569 14 10.57143     b
late         0.758644 0.17051998 0.2953493 0.4255234 0.9884832 0.8619253  3  2.00000     c

$p.value
[1] 0.001200576

$p.adjust
[1] "holm"

> boxplerk(df$D,df$treat,xlab = "",
+          ylab = "Simpson Index",
+          main = "",
+          bcol = 2:5,
+          p.adj = "holm"
+ )
$comparison
                  mean         se         sd       min       max    median  n      rank group
early        0.8496733 0.02563196 0.05126392 0.7740188 0.8819892 0.8713426  4 18.500000     a
intermediate 0.6851156 0.02598560 0.09722922 0.4795520 0.8079041 0.7063636 14 10.642857     b
late         0.4363824 0.09120727 0.15797563 0.2572745 0.5558793 0.4959934  3  2.666667     c

$p.value
[1] 0.003514364

$p.adjust
[1] "holm"

> boxplerk(df$N,df$treat,xlab = "",
+          ylab = "Species Richness of each plot",
+          main = "",
+          bcol = 2:5,
+          p.adj = "holm"
+ )
$comparison
                  mean        se       sd min max median  n      rank group
early        13.750000 1.1086779 2.217356  11  16     14  4 19.250000     a
intermediate  6.571429 0.6351800 2.376626   3  12      6 14 10.428571     b
late          3.000000 0.5773503 1.000000   2   4      3  3  2.666667     c

$p.value
[1] 0.00174641

$p.adjust
[1] "holm"

> boxplerk(df$E,df$treat,xlab = "",
+          ylab = "Pielou's J Index",
+          main = "",
+          bcol = 2:5,
+          p.adj = "holm"
+ )
$comparison
                  mean         se         sd       min       max    median  n     rank group
early        0.8429747 0.01742803 0.03485605 0.7908326 0.8639192 0.8585736  4 14.50000     a
intermediate 0.7851791 0.03452055 0.12916408 0.5640617 0.9619945 0.8000857 14 11.07143     a
late         0.7038329 0.04947924 0.08570055 0.6139006 0.7845582 0.7130399  3  6.00000     a

$p.value
[1] 0.1996245

$p.adjust
[1] "holm"

> # this test converts the response values to ranks, 
> #and tests whether the ranks are distributed equally across the
> #conpairwise.perm.t.test(df$yield,df$Treat,nperm=9999)
> #ditions, as would be expected under the null hypothesis.
